# Supplementary material for: Astrin-SKAP complex reconstitution reveals its kinetochore interaction with microtubule-bound Ndc80
Source: eLife. 2017 Aug 25;6:e26866. doi: 10.7554/eLife.26866 (PMC5602300; doi:10.7554/eLife.26866)
Supplement: Source data 1. — Complete mass spectrometry searches using methods described in (Washburn et al., 2001) for affinity purification/mass spectrometry data sets described in this paper (data from this study; [Kern et al., 2016] [Gascoigne et al., 2011]). Individual Astrin cross-linking immunoprecipitations are listed based on the order in Figure 4—figure supplement 1. These samples have not been pruned for common or antibody-specific contaminants. [file elife-26866-data1.zip]

Archive with 16 entries (16 files):
- Astrin_Crosslinking#1.html
- Astrin_Crosslinking#2.html
- Astrin_Crosslinking#3.html
- Astrin_Crosslinking#4.html
- Astrin_Crosslinking#5.html
- Astrin_Crosslinking#6.html
- Astrin_Crosslinking_Combined.html
- Astrin_NocodazoleIP_Kern2016.html
- Astrin_STLCIP.html
- CENPL_CrosslinkingIP.html
- CENPL_NocodazoleIP.html
- Mis12_CrosslinkingIP.html
- Mis12_CrosslinkingSupernatant.html
- Mis12_NocodazoleIP_Gascoigne2011.html
- MYCBP-LAP.html
- PooledAstrinSKAPIPs_Kern2016.html
